# Supplementary material for: Identification of Putative Serum Autoantibodies Associated with Post-Acute Sequelae of COVID-19 via Comprehensive Protein Array Analysis
Source: Int J Mol Sci. 2025 Feb 19;26(4):1751. doi: 10.3390/ijms26041751 (PMC11855120; doi:10.3390/ijms26041751)
Supplement: Supplementary file 1 [file ijms-26-01751-s001.zip]

Archive with 2 entries (2 files):
- ijms-3445809_proof Sup Table.xlsx
- Sup Figure proof.pdf
