# Supplementary material for: Identification of Putative Serum Autoantibodies Associated with Post-Acute Sequelae of COVID-19 via Comprehensive Protein Array Analysis
Source: Int J Mol Sci. 2025 Feb 19;26(4):1751. doi: 10.3390/ijms26041751 (PMC11855120; doi:10.3390/ijms26041751)
Supplement: Supplementary file 1 [file ijms-26-01751-s001.zip › ijms-3445809_proof Sup Table.xlsx]

## Sheet: Table S1
	Supplemental Table.1 List of autoantibodies detected by protein bead array for Patient 1 (PASC severity score:12)
	Entrez Gene Symbol	Length a.a.	Entry_Clone_ID	S/N ratio
	KCTD14	225	FLJ94527	60.528
	DDX21	783	FLJ85608	42.6289
	WHSC1L1	645	FLJ12498	35.4799
	DDX21	715	FLJ96663	31.2987
	LIMS1	325	FLJ94954	30.3256
	HMCN2 ; LOC101060175	595	FLJ46139	24.9276
	SPACA7	195	FLJ27356	19.9325
	TRMT6	497	FLJ20606	15.2764
	FBXO2	296	FLJ93487	12.191
	LARP4	724	FLJ77571	9.9878
	SHISA9	344	FLJ58277	5.96809
	ZCCHC3	403	FLJ83057	5.41735
	PELI3	406	FLJ36741	5.21792
	POU4F2	410	FLJ95899	4.76339
	ZNF702P	129	FLJ35274	4.73344
	CCDC27	656	FLJ32825	4.71875
	PRKRIP1	157	FLJ52490	4.39755
	BID	99	FLJ37476	4.2244
	TSGA10	698	FLJ93879	4.18017
	GMPR2	117	FLJ90544	4.17874
	PPAPDC3	271	FLJ90726	4.1366
	SETD2	373	FLJ38175	4.12418
	C9orf78	115	FLJ39652	4.02465
	YRDC	270	FLJ83441	4.01019
	ARL6IP6	118	FLJ37377	3.97035
	COPS7A	108	FLJ45475	3.95069
	ZG16B	172	FLJ92071	3.92296
	SPAG16	251	FLJ37717	3.90755
	BEND7	468	FLJ40283	3.84709
	JARID2	217	FLJ44588	3.84592
	BAIAP2	521	FLJ32326	3.80277
	COMP	130	FLJ90027	3.77196
	PELI3	469	FLJ23621	3.7171
	NEU4	217	FLJ39673	3.67538
	LMNA	172	FLJ40809	3.66396
	KLHDC10	442	FLJ82202	3.65863
	MYOZ1	243	FLJ57820	3.65485
	ANAPC10	185	FLJ80998	3.64215
	SIRPD	197	FLJ35764	3.62723
	GTF3C1	181	FLJ33713	3.61479
	FAM168A	235	FLJ75049	3.61438
	PMF1 ; PMF1BGLAP	200	FLJ12461	3.59938
	SIVA1	166	FLJ46871	3.59676
	AGPAT1	173	FLJ31784	3.59477
	IFNGR2	337	FLJ94659	3.59041
	GBAS	247	FLJ39730	3.58089
	LOC100996300	121	FLJ27422	3.56863
	SETD6	139	FLJ45193	3.54466
	RPS20	119	FLJ92069	3.54391
	RGS6	472	FLJ94029	3.53467
	SPTSSB	230	FLJ41354	3.53159
	LINC00472	130	FLJ13189	3.52851
	FLJ32756	177	FLJ32756	3.52288
	DLX1	183	FLJ37947	3.52234
	RPL3	354	FLJ35376	3.52234
	NUP160	190	FLJ22583	3.51618
	KIAA0284	203	FLJ34661	3.51002
	ABCA11P	156	FLJ14297	3.50057
	CAPN1	153	FLJ39958	3.49891
	C3orf18	160	FLJ26717	3.47277
	B4GALNT1	155	FLJ45540	3.46698
	LIMS2	206	FLJ10044	3.46687
	HS1BP3	302	FLJ14249	3.44838
	CORO1C	474	FLJ39044	3.44222
	SPATA6L	190	FLJ10058	3.44222
	LOC440297	208	FLJ43447	3.4416
	BRD2	303	FLJ14250	3.43606
	PPFIBP2	127	FLJ40130	3.42702
	CAPN10	126	FLJ14424	3.42681
	RARB	336	FLJ83868	3.42048
	NBPF12 ; NBPF11 ; NBPF8 ; NBPF24	108	FLJ40685	3.40216
	CHST1	411	FLJ82044	3.39635
	CAMK2B	299	FLJ34672	3.39282
	CDKN1A	164	FLJ80020	3.38746
	SAMD8	326	FLJ25082	3.38367
	MYO5C	151	FLJ16687	3.3775
	TMEM119	283	FLJ91193	3.3775
	ZNF707	371	FLJ30701	3.37723
	FAM104B	115	FLJ20434	3.37607
	MAGEB18	343	FLJ32799	3.37569
	HIST1H4A	103	FLJ92183	3.3621
	TAMM41	159	FLJ35457	3.36166
	ZNF446	127	FLJ30797	3.35901
	HAGHL	151	FLJ25474	3.34669
	PICK1	199	FLJ52738	3.34669
	PPME1	161	FLJ41294	3.33769
	HEMK1	106	FLJ42378	3.33744
	EXOC7	115	FLJ46415	3.33436
	COPS7B	171	FLJ44352	3.33115
	ADRBK1	251	FLJ16718	3.33048
	ZNF398	233	FLJ22727	3.3282
	LOC100289097	163	FLJ32537	3.31624
	TTC9B	239	FLJ84711	3.30495
	KCTD8	473	FLJ41353	3.30354
	MINK1	242	FLJ39291	3.30046
	SIAH3	184	FLJ39203	3.28976
	PKN3	889	FLJ82358	3.28125
	SERHL ; SERHL2	146	FLJ37553	3.26965
	C17orf107	190	FLJ46558	3.26362
	CHMP2A	113	FLJ35549	3.25732
	DOK3	175	FLJ39940	3.25732
	GBA2	172	FLJ33048	3.25732
	ZC3H13	253	FLJ10953	3.24807
	LOC284385	104	FLJ40366	3.23523
	TRAPPC5	188	FLJ75042	3.23267
	FLJ45721	163	FLJ45721	3.22958
	SRSF6	135	FLJ50863	3.22958
	GSTM5	202	FLJ45317	3.22463
	ALKBH8	224	FLJ38204	3.22034
	CES3	207	FLJ40219	3.22034
	SLC39A14	492	FLJ23971	3.21937
	LOC100144595	124	FLJ33594	3.21726
	ACOT8	188	FLJ32106	3.21418
	NT5C1B ; NT5C1BRDH14	193	FLJ40529	3.19608
	MIS12	159	FLJ31510	3.19351
	TRIM21	475	FLJ81065	3.19251
	FMOD	201	FLJ91228	3.18954
	LOC401357	215	FLJ46235	3.18952
	SATB2	178	FLJ21474	3.18644
	FCAR	287	FLJ80500	3.18471
	IL17RE	551	FLJ39482	3.18028
	RNF2	264	FLJ34255	3.17961
	ALDH3B1	136	FLJ34710	3.17664
	C20orf96	257	FLJ44094	3.17265
	FAM73B	169	FLJ30412	3.16809
	PIGP	158	FLJ95259	3.16795
	FCGRT	365	FLJ91225	3.16
	CCDC115	104	FLJ42414	3.15686
	CD8A	152	FLJ42162	3.15686
	EXOC7	332	FLJ40965	3.151
	FOXG1	489	FLJ82456	3.14638
	BLMH	455	FLJ93341	3.1396
	C21orf67	218	FLJ82270	3.1396
	SIRT7	164	FLJ16567	3.13713
	PYY	97	FLJ82770	3.13675
	LIF	202	FLJ96342	3.13326
	DAZ4	390	FLJ83052	3.12947
	C9orf123	116	FLJ83078	3.12629
	LINC00322	302	FLJ16545	3.12418
	PIRT	137	FLJ52687	3.12173
	SNX14	216	FLJ38061	3.11983
	SMIM12	187	FLJ90372	3.11248
	LPPR4	657	FLJ54476	3.1094
	PDPK1	140	FLJ59188	3.1094
	LINC00311	119	FLJ81247	3.10545
	CNTNAP2	1331	FLJ96073	3.10148
	GTF2F1	517	FLJ96242	3.10015
	LRCH4	378	FLJ90352	3.08922
	MUC16	172	FLJ13236	3.08922
	PSMC6	389	FLJ94253	3.08783
	FAM227B	68	FLJ34776	3.08227
	NDFIP1	109	FLJ14430	3.08227
	SNRPE	92	FLJ92412	3.07858
	ISG20	170	FLJ16358	3.0755
	PLEKHD1	114	FLJ44817	3.0755
	FOXO3	631	FLJ16486	3.07242
	NUDT8	236	FLJ41567	3.06626
	STAB1	158	FLJ39742	3.06141
	MRGPRGAS1	158	FLJ36102	3.06068
	SLCO4A1	583	FLJ13348	3.06009
	OR2A12	194	FLJ24001	3.05701
	RNF207	244	FLJ46380	3.04777
	FAM126B	530	FLJ96062	3.04468
	RFX2	151	FLJ36256	3.04468
	EIF4E3	118	FLJ94236	3.0416
	LINC00483	154	FLJ20694	3.0416
	BCL10	233	FLJ75937	3.02619
	PSD4	243	FLJ36237	3.02614
	CENPBD1	180	FLJ31569	3.02179
	FLJ44881	130	FLJ44881	3.02003
	GPR6	377	FLJ56400	3.02003
	TOR2A	136	FLJ35069	3.0197
	LINC00341	190	FLJ21276	3.01695
	RIC8A	531	FLJ23244	3.01275
	SMCR7	205	FLJ46451	3.01079
	ARPC4	156	FLJ14048	3.00871
	AQP7P3 ; LOC100509620	126	FLJ31182	3.00811
	CCDC57	751	FLJ82235	3.0077
	SAT2	170	FLJ80439	3.00462
	TARM1	279	FLJ59060	3.00462
	SRSF2	199	FLJ39750	3.00154
	Average signal of Human IgG: 18412.5
	Average signal of Venus: 305.2

## Sheet: Table S2
	Supplemental Table.2 List of autoantibodies detected by protein bead array for Patient 2 (PASC severity score:13)
	Entrez Gene Symbol	Length a.a.	Entry_Clone_ID	S/N ratio
	LIMS1	325	FLJ94954	79.4398
	FBXO2	296	FLJ93487	50.7354
	LOC100289097	163	FLJ32537	36.1718
	ZNHIT1	154	FLJ92418	15.3186
	CFHR1	330	FLJ81969	12.8309
	TMEM33	247	FLJ10525	11.533
	FLI1	452	FLJ93901	11.0167
	RNF126	311	FLJ20552	8.55614
	COA5	74	FLJ82284	7.12015
	POLD2	469	FLJ92598	6.80828
	RBM41	311	FLJ13670	6.50916
	KRTAP24 ; KRTAP23	128	FLJ83245	6.41386
	C3orf67	563	FLJ42117	6.30733
	FBXO5	447	FLJ95258	6.07338
	FOXA2	463	FLJ84491	6.01601
	ERAL1	437	FLJ13280	5.57527
	KCNE1	129	FLJ94103	5.52828
	TMEM177	311	FLJ26578	5.44
	C1QL1	258	FLJ81039	5.41213
	NKD1	470	FLJ95839	5.32717
	SEC61G	68	FLJ92109	5.27911
	TRIM21	475	FLJ81065	5.21543
	KRTAP412	201	FLJ81486	5.21257
	AGPAT1	173	FLJ31784	5.20546
	ZBED3	234	FLJ81021	5.13734
	ZNF564	553	FLJ35441	5.11237
	SYT12	456	FLJ14218	5.10897
	DENND2D	468	FLJ22457	5.06099
	PACRGL	221	FLJ96545	5.04251
	MAFG	162	FLJ81899	4.96708
	USHBP1	703	FLJ96241	4.96118
	NREP	68	FLJ96698	4.80961
	C10orf53	157	FLJ82089	4.74882
	RPL7L1	246	FLJ83838	4.73968
	IP6K2	188	FLJ52851	4.73606
	RBM41	405	FLJ11016	4.72276
	CDK6	326	FLJ94044	4.71504
	RHOH	191	FLJ94345	4.68392
	CENPV	275	FLJ82319	4.6704
	QRFPR	431	FLJ09081	4.65388
	NR0B2	257	FLJ82118	4.61613
	RBMS2	407	FLJ85587	4.61397
	NDUFB1	105	FLJ48001	4.5915
	HHLA3	121	FLJ82553	4.55172
	DAZAP2	207	FLJ57772	4.54831
	PTDSS2	487	FLJ81666	4.4972
	C16orf85	147	FLJ45530	4.49538
	GOLGA8G ; GOLGA8M ; GOLGA8F	283	FLJ32679	4.47413
	MNT	582	FLJ75090	4.46203
	TIMM17B	172	FLJ81861	4.45841
	DCLRE1C	572	FLJ12860	4.41643
	FADS1	444	FLJ94925	4.35768
	RBPMS2	209	FLJ45977	4.35298
	EPB49	358	FLJ34262	4.34494
	PITX2	317	FLJ45932	4.32463
	LITAF	161	FLJ27278	4.31252
	GRN	593	FLJ20600	4.29512
	FEV	238	FLJ81184	4.2815
	SH3GLB1	365	FLJ11092	4.27848
	ABCC5	208	FLJ82816	4.25878
	MED31	131	FLJ92141	4.24157
	NGFRAP1	111	FLJ96417	4.2366
	ZNF251	671	FLJ20428	4.2032
	SF3B14	125	FLJ92174	4.19224
	SERP2	65	FLJ82100	4.18854
	NMNAT1	279	FLJ96727	4.14787
	ANAPC10	185	FLJ80998	4.14299
	ETV7	341	FLJ16366	4.14244
	ATF3	181	FLJ93461	4.14075
	THAP6	222	FLJ94366	4.12243
	TRIM7	221	FLJ95773	4.09931
	THAP1	213	FLJ10477	4.0981
	TMEM125	219	FLJ81970	4.0921
	SCAND2	152	FLJ12782	4.08421
	DEFB119	84	FLJ82843	4.07061
	LYZL2	194	FLJ81447	4.06447
	FHL3	280	FLJ81672	4.06021
	PACRGL	123	FLJ55110	4.04994
	LRRC45	670	FLJ81111	4.0301
	LOC100996602	219	FLJ46124	4.02848
	CCDC78	229	FLJ32616	4.02339
	C17orf107	190	FLJ46558	4.02027
	BHMT2	299	FLJ52714	4.01881
	MPHOSPH10	660	FLJ32300	4.01582
	MED20	212	FLJ13030	3.98541
	POLR1E	186	FLJ54187	3.98345
	RPS11	158	FLJ92070	3.95933
	LOC101060511	115	FLJ52049	3.94356
	FBXO6	293	FLJ95911	3.94085
	UTP18	521	FLJ95176	3.92276
	CDK16	335	FLJ60122	3.91891
	ZNF767	155	FLJ12700	3.90893
	IL22	179	FLJ81441	3.90019
	FTH1	183	FLJ30254	3.90011
	EMC6	110	FLJ80950	3.8854
	STK16	305	FLJ80191	3.8842
	DNAJC19	116	FLJ92026	3.8817
	FTL	175	FLJ29019	3.87741
	YPEL3	137	FLJ12347	3.8731
	SSPO	394	FLJ45737	3.86725
	MRPS24	167	FLJ81897	3.84104
	LOC494141	154	FLJ29025	3.83002
	TFPI	304	FLJ94125	3.81013
	C1orf180	123	FLJ35487	3.79298
	TANK	425	FLJ93580	3.79004
	TASP1	145	FLJ50393	3.77449
	DUSP14	198	FLJ95796	3.75655
	TCEANC	381	FLJ56978	3.75165
	KRTAP47 ; LOC100996750	155	FLJ26241	3.74801
	COPS7B	171	FLJ44352	3.73801
	ZMAT5	170	FLJ81852	3.72923
	LOC100130557	128	FLJ37004	3.72846
	IGHA1	480	FLJ29031	3.72208
	TRAF3IP2	564	FLJ21698	3.71205
	SIKE1	207	FLJ21168	3.70273
	SLC25A20	301	FLJ93421	3.70223
	DENND6B	135	FLJ12345	3.6941
	BOD1L2	172	FLJ46078	3.68688
	ARMS2	107	FLJ85332	3.68577
	CD97	742	FLJ80361	3.67991
	BAI2	265	FLJ52539	3.67098
	ZNF444	296	FLJ40000	3.66539
	ZNF576	170	FLJ22700	3.66175
	ADORA2AAS1	159	FLJ34651	3.6616
	PIN1P1	100	FLJ95728	3.66004
	CD38	160	FLJ53119	3.6525
	CCDC115	104	FLJ42414	3.63977
	SKA2	121	FLJ31911	3.63681
	TMEM206	350	FLJ14004	3.63357
	BET1L	111	FLJ12896	3.63109
	SPATA8	105	FLJ81294	3.62662
	IP6K2	130	FLJ39697	3.62417
	VOPP1	168	FLJ33506	3.62105
	RBM43	357	FLJ45645	3.61411
	EFS	561	FLJ94959	3.60489
	ECHDC1	145	FLJ22107	3.59737
	C9orf41	409	FLJ84289	3.59335
	RAB24	155	FLJ11699	3.57427
	C7orf65	151	FLJ44108	3.57168
	C14orf2	58	FLJ92381	3.56726
	UBE2E1	193	FLJ95752	3.56726
	TUSC2	110	FLJ92272	3.56554
	NDNL2	304	FLJ32395	3.56222
	LCNL1	164	FLJ45224	3.55862
	HIST3H2BB	126	FLJ33901	3.55633
	CBX6	130	FLJ37510	3.55586
	SSSCA1	199	FLJ81556	3.55578
	ZBED2	217	FLJ80982	3.55166
	TCP10L	126	FLJ10932	3.55088
	NTF4	210	FLJ80241	3.55051
	ETV3	512	FLJ54664	3.54987
	LENEP	61	FLJ09008	3.54092
	FLYWCH1	423	FLJ31215	3.5384
	CENPO	300	FLJ96546	3.52724
	TCF25	176	FLJ38466	3.51813
	RLN1	185	FLJ80210	3.51501
	CELSR2	158	FLJ45143	3.50409
	LOC100996291	205	FLJ46600	3.50057
	IGFBP6	240	FLJ93653	3.49353
	POLR2K	58	FLJ83954	3.47694
	MRPL2	305	FLJ95860	3.46765
	PFKFB4	142	FLJ53771	3.46483
	DMRTC2	224	FLJ32842	3.46355
	C12orf36	138	FLJ33810	3.45287
	MEF2BNBMEF2B ; MEF2B	297	FLJ32648	3.44483
	DAZAP2	146	FLJ38644	3.43556
	ATF6B	423	FLJ10066	3.43392
	PDSS2	399	FLJ96928	3.42621
	GFI1B	330	FLJ82259	3.42509
	PXN	403	FLJ46879	3.42456
	ZDHHC12	256	FLJ35524	3.42299
	EEPD1	569	FLJ14480	3.42051
	C17orf102	167	FLJ44815	3.41298
	DLL3	618	FLJ80194	3.4122
	DNM2	329	FLJ37665	3.41209
	ATP6V1E2	226	FLJ25326	3.40222
	MTX2	253	FLJ51595	3.40117
	RDH13	220	FLJ16300	3.39954
	OTP	325	FLJ80959	3.3916
	TYK2	1187	FLJ80083	3.3916
	IL24	48	FLJ80322	3.39002
	PLLP	182	FLJ94548	3.38262
	DOT1L	357	FLJ37961	3.37154
	GRWD1	188	FLJ52246	3.36784
	HPDL	371	FLJ94307	3.36661
	CDK20	338	FLJ90844	3.36436
	THAP7	309	FLJ96515	3.3584
	MARCH5	278	FLJ20445	3.35468
	EGFL7	273	FLJ34645	3.35448
	C9orf123	116	FLJ83078	3.35428
	RASL11B	248	FLJ95854	3.35226
	ELMO1	113	FLJ50885	3.34566
	FATE1	183	FLJ32807	3.34494
	TMEM100	134	FLJ37856	3.34401
	UPK3BL	251	FLJ58900	3.34287
	MCTP1	692	FLJ33132	3.34149
	HCCS	268	FLJ40496	3.33806
	VILL	686	FLJ81617	3.33793
	TTC40	283	FLJ46273	3.33723
	NDUFV1	234	FLJ31313	3.32632
	RPS16	146	FLJ96562	3.31978
	LDB1	375	FLJ83007	3.31138
	RBPJ	487	FLJ50914	3.30622
	UQCR10	63	FLJ83016	3.30499
	RNF41	317	FLJ95687	3.30129
	FLJ38723	164	FLJ38723	3.29858
	IL17RE	551	FLJ95282	3.2976
	CYTH4	394	FLJ96001	3.29655
	C14orf1	140	FLJ92025	3.29394
	ZFPL1	101	FLJ52460	3.29247
	RPL7	248	FLJ93893	3.29088
	SRSF2	122	FLJ44468	3.28733
	CENPA	140	FLJ80972	3.28577
	LOC100130236	153	FLJ46360	3.28334
	CHMP6	201	FLJ11749	3.28165
	MPV17	114	FLJ41379	3.27582
	HMGN1	100	FLJ85648	3.27578
	EIF5	431	FLJ23280	3.27448
	TPGS1	271	FLJ44182	3.27172
	CYYR1	172	FLJ54236	3.26631
	DMRTC2	367	FLJ84273	3.2587
	HNRNPA1	208	FLJ51587	3.25843
	MOGS	159	FLJ55624	3.25829
	CIAO1	339	FLJ96640	3.25766
	IQCK	287	FLJ96766	3.25539
	SFTA3	94	FLJ85284	3.24584
	C10orf25	122	FLJ30567	3.2452
	SEPT4	208	FLJ95349	3.24414
	HERC4	110	FLJ23155	3.24367
	KLC4	619	FLJ30731	3.23989
	UQCRQ	75	FLJ50798	3.23734
	BATF2	274	FLJ39383	3.23632
	LINC00305	97	FLJ81237	3.22651
	STEAP1	339	FLJ81888	3.22612
	SCLY	239	FLJ52960	3.22299
	VNN3	243	FLJ90629	3.22183
	SUV39H1	184	FLJ51508	3.22008
	STX11	287	FLJ81281	3.21731
	FLJ45825	159	FLJ45825	3.21519
	NIT1	327	FLJ93841	3.21379
	DEF8	209	FLJ30537	3.21248
	SEMA3B	179	FLJ41010	3.21174
	HIF3A	237	FLJ14033	3.20936
	TMEM105	129	FLJ38792	3.20887
	ZNF75A	296	FLJ31529	3.20752
	PTP4A3	148	FLJ82502	3.20599
	CYTIP	359	FLJ93162	3.20552
	SURF1	300	FLJ82093	3.19849
	PTPLA	288	FLJ81062	3.19172
	USP40	238	FLJ53044	3.1872
	ADPRH	339	FLJ50373	3.1844
	VAT1	393	FLJ75120	3.18344
	RER1	237	FLJ38431	3.17517
	NDUFAF4	175	FLJ92115	3.17421
	DDX6	483	FLJ85067	3.17341
	ATG16L1	504	FLJ14948	3.17085
	ALKBH5	378	FLJ20308	3.16966
	KDM1B	590	FLJ43328	3.16966
	SLC25A1	311	FLJ75289	3.16839
	COLEC12	742	FLJ81410	3.1669
	PPM1M	270	FLJ32332	3.16139
	XRCC6BP1	260	FLJ82930	3.15843
	RPA3	121	FLJ92105	3.15342
	RSPO1	236	FLJ40906	3.1513
	CHURC1 ; CHURC1FNTB	119	FLJ51978	3.14958
	RBM24	191	FLJ30829	3.14759
	DCAF4	495	FLJ96563	3.14581
	PARP2	411	FLJ58629	3.14557
	PRSS42	100	FLJ35384	3.1423
	RSBN1	754	FLJ11220	3.13924
	EFCAB11	163	FLJ37421	3.13777
	CTH	405	FLJ84874	3.13494
	FBXO36	157	FLJ41090	3.13239
	ULBP3	244	FLJ96287	3.13124
	C5orf30	206	FLJ33239	3.13053
	TIRAP	235	FLJ93639	3.13001
	C17orf50	248	FLJ82029	3.12828
	UNC80	486	FLJ14677	3.12827
	TMEM242	141	FLJ10029	3.1251
	RAMP1	148	FLJ80571	3.12293
	GAL3ST4	68	FLJ11599	3.12201
	IL27	243	FLJ81416	3.12097
	MPLKIP	179	FLJ82073	3.12015
	AKIRIN1	192	FLJ44274	3.11918
	LTB	77	FLJ92499	3.11571
	JAK3	147	FLJ50368	3.11392
	C1orf114	508	FLJ94167	3.10621
	SERPINA7	415	FLJ81564	3.10443
	TEX35	179	FLJ40199	3.09864
	APLN	122	FLJ92342	3.09784
	MYD88	296	FLJ85580	3.09427
	SART1	264	FLJ51897	3.0922
	NAT8L	134	FLJ37478	3.09194
	TEX37	180	FLJ25369	3.09194
	NXNL2	135	FLJ81181	3.09133
	PIP4K2C	265	FLJ91247	3.08772
	QPCT	361	FLJ82286	3.08561
	GOLGA6L2	201	FLJ59069	3.08513
	FBXO4	387	FLJ14013	3.08322
	DLX5	289	FLJ13431	3.08218
	CCDC159	235	FLJ58956	3.08197
	NOP10	64	FLJ81042	3.08052
	ATP6V0C	155	FLJ83014	3.07862
	AGMO	445	FLJ16237	3.0731
	YIF1A	293	FLJ81670	3.07291
	PCOLCE2	415	FLJ96084	3.07116
	RFX4	592	FLJ90432	3.07105
	PCDP1	187	FLJ52658	3.06962
	ATP6V0E1	81	FLJ92349	3.06877
	FAM57A	333	FLJ43156	3.06872
	LOC100996485	145	FLJ23312	3.06759
	SSH3	141	FLJ10928	3.0647
	QTRT1	225	FLJ30654	3.05806
	TRAPPC12	168	FLJ44560	3.05653
	CIDEB	219	FLJ20380	3.05431
	C1D	141	FLJ81755	3.05148
	SUB1	127	FLJ92014	3.04729
	GOLT1A	132	FLJ42654	3.04654
	SQRDL	450	FLJ26630	3.04552
	C1orf86	283	FLJ44922	3.04421
	ZNF300	184	FLJ34117	3.0425
	NFKBIB	356	FLJ84679	3.04013
	CXCL2	107	FLJ80251	3.04011
	SRSF9	221	FLJ76387	3.03797
	THYN1	166	FLJ83077	3.03669
	FLJ32756	177	FLJ32756	3.0347
	QPRT	128	FLJ33482	3.03436
	TOR1AIP1	379	FLJ10918	3.03314
	PLAC8	115	FLJ20133	3.03094
	TXNDC2	553	FLJ40337	3.02223
	NAA40	237	FLJ13848	3.0206
	CAPSL	198	FLJ81148	3.01787
	ADCK1	455	FLJ39600	3.01668
	C17orf103	113	FLJ44908	3.01517
	VOPP1	95	FLJ44900	3.01476
	LINC00482	264	FLJ39421	3.01459
	PRSS1	247	FLJ92487	3.01417
	C2orf61	177	FLJ40172	3.01266
	SLC50A1	221	FLJ81771	3.01171
	COX7B2	80	FLJ81318	3.00949
	GINS1	196	FLJ82571	3.0069
	TOR4A	423	FLJ20245	3.00633
	ARRDC2	407	FLJ95504	3.00375
	MMS19	112	FLJ34167	3.00185
	Average signal of Human IgG: 18912.5
	Average signal of Venus: 316.1

## Sheet: Table S3
	Supplemental Table.3 List of autoantibodies detected by protein bead array for Patient 3 (PASC severity score:12)
	Entrez Gene Symbol	Length a.a.	Entry_Clone_ID	S/N ratio
	PITX2	317	FLJ45932	73.9498
	LIMS1	325	FLJ94954	66.8412
	MGC39545	196	FLJ81322	28.7313
	ST5	717	FLJ93168	27.0995
	FAM162A	154	FLJ22377	26.1623
	DRD5	477	FLJ94533	25.5448
	BARD1	777	FLJ95007	23.2689
	AMD1	305	FLJ52754	21.7895
	RNF14	474	FLJ13822	21.4609
	VN1R1	353	FLJ37133	19.1386
	FAM124B	272	FLJ85137	16.0261
	NDUFA9	377	FLJ83026	14.7914
	DOM3Z	396	FLJ81844	14.6867
	XRCC3	346	FLJ13584	13.4713
	MAP2K3	347	FLJ08011	13.4486
	BCDIN3D	292	FLJ82328	11.1981
	C7orf65	151	FLJ44108	10.1115
	LMOD1	582	FLJ55689	8.7619
	SLFNL1	260	FLJ23878	8.66032
	SPARC	303	FLJ80222	8.55156
	PPP2R5A	486	FLJ92899	8.51061
	SPACA7	195	FLJ27356	8.20308
	GCH1	250	FLJ82056	7.98887
	SH2D6	143	FLJ35993	6.99237
	CDKL3	363	FLJ50407	6.9349
	FBXO2	296	FLJ93487	6.83349
	LOC100132272	151	FLJ42213	6.64195
	PLEKHA8	372	FLJ13118	6.5651
	PPA1	289	FLJ25464	6.46815
	TFG	400	FLJ36137	6.45417
	ATP6V0C	155	FLJ83014	6.10573
	TIRAP	235	FLJ93639	6.03705
	C1orf64	169	FLJ45517	5.98682
	NBPF15 ; NBPF16	672	FLJ43804	5.96691
	FCN3	288	FLJ90659	5.84259
	RNF207	144	FLJ32096	5.81516
	LMTK2	94	FLJ46659	5.77725
	SLFNL1	348	FLJ40290	5.71429
	ARHGAP5AS1	56	FLJ94859	5.68144
	NFIB	446	FLJ16142	5.67941
	TRIM46	736	FLJ38839	5.67168
	KCNV2	320	FLJ59225	5.55949
	NEFH	1025	FLJ54495	5.55052
	RRAGC	365	FLJ55138	5.46539
	THEMIS2	163	FLJ37514	5.28535
	RASD1	122	FLJ51813	5.22514
	GBP7	638	FLJ38822	5.19252
	GOLT1A	132	FLJ42654	5.18856
	SLC6A15	289	FLJ12791	5.1446
	STARD5	213	FLJ84846	5.11417
	CLDN15	228	FLJ31541	4.91336
	NEK10	218	FLJ46744	4.90107
	C1orf111	261	FLJ81274	4.88395
	LOC100996487	120	FLJ20808	4.84478
	LOC100653251	243	FLJ41409	4.75904
	EMX2	252	FLJ30479	4.69067
	UGT2B10	444	FLJ54605	4.66667
	CCDC54	328	FLJ25362	4.66483
	ANKS3	306	FLJ41377	4.58888
	LOC284385	104	FLJ40366	4.55781
	SPTLC3	175	FLJ11112	4.55617
	PRKCZ	592	FLJ80058	4.51843
	TMED5	229	FLJ93205	4.49345
	LOC619207	249	FLJ45320	4.49106
	ODF2	235	FLJ44866	4.4553
	CDC73	531	FLJ95641	4.44081
	FLJ40606	135	FLJ40606	4.44057
	LMNA	172	FLJ40809	4.42908
	HIST1H2BJ	126	FLJ92114	4.42838
	UBIAD1	338	FLJ90409	4.34952
	LOC440297	208	FLJ43447	4.33056
	CHMP7	453	FLJ96756	4.32325
	ERCC1	297	FLJ95785	4.30708
	DCAF16	216	FLJ20280	4.30506
	SHISA5	240	FLJ91127	4.29605
	WDR6	340	FLJ34760	4.28537
	C9orf50	377	FLJ35803	4.23398
	C9orf9	222	FLJ90778	4.21707
	C21orf59	191	FLJ20467	4.19309
	PCSK4	378	FLJ32673	4.17594
	DHODH	165	FLJ39981	4.16721
	CCNI2	369	FLJ16793	4.165
	NDUFS7	155	FLJ46880	4.1643
	IGFBP5	272	FLJ95918	4.16369
	BEST1	292	FLJ51048	4.15981
	ZBTB22	634	FLJ96856	4.11228
	FAM83B	811	FLJ30642	4.10028
	MPDU1	126	FLJ14836	4.09297
	MZF1	734	FLJ81817	4.09126
	KCNAB2	367	FLJ42706	4.08904
	UCHL5	329	FLJ95243	4.08171
	FLJ38723	164	FLJ38723	4.07317
	INSM2	566	FLJ39320	4.0576
	VOPP1	95	FLJ44900	4.02802
	TMEM41B	291	FLJ54898	4.0122
	C19orf25	161	FLJ36666	4.00196
	NFIC	430	FLJ51687	3.98849
	INSIG1	277	FLJ82487	3.98554
	TNNI2	182	FLJ81263	3.98554
	RPS6KL1	264	FLJ16761	3.98093
	FAM84A	354	FLJ35335	3.97616
	LOC100133616 ; LOC100506533	131	FLJ35883	3.97091
	LOC100996573	351	FLJ34930	3.9693
	CASS4	349	FLJ14854	3.96901
	IQCF1	205	FLJ27508	3.95291
	STAB1	158	FLJ39742	3.94041
	ZNF789	209	FLJ16554	3.9261
	KLF5	426	FLJ59226	3.91559
	DEK	375	FLJ92998	3.91214
	SLC30A3	169	FLJ45153	3.9118
	CDK5R1	307	FLJ82014	3.90059
	REM1	298	FLJ93537	3.89146
	CYTL1	136	FLJ81252	3.8789
	SNAP25	158	FLJ25481	3.87641
	CFDP1	299	FLJ94590	3.86367
	SLC16A5	505	FLJ20409	3.86333
	LRRC69	191	FLJ27355	3.8619
	NDUFB4	129	FLJ80574	3.85721
	ADAMTS10	493	FLJ16524	3.85459
	PARP16	207	FLJ20509	3.84733
	SEPHS2	399	FLJ34684	3.83657
	AFP	609	FLJ95694	3.83287
	TPK1	189	FLJ46821	3.83133
	CCDC58	122	FLJ83301	3.82122
	PMAIP1	54	FLJ92211	3.81568
	ZNF252PAS1	211	FLJ35458	3.80807
	FUK	106	FLJ41476	3.79738
	C8orf86	223	FLJ43582	3.794
	HES4	221	FLJ81088	3.7927
	HLAG	284	FLJ36159	3.79261
	C9orf123	116	FLJ83078	3.79214
	FUNDC1	155	FLJ81306	3.78852
	SDCBP2	106	FLJ12256	3.78546
	TROVE2	557	FLJ13982	3.77805
	MAFF	182	FLJ40634	3.75839
	SPATA9	254	FLJ75142	3.75762
	C17orf62	223	FLJ35546	3.7555
	RBMS2	407	FLJ85587	3.75199
	FAM104B	115	FLJ20434	3.74768
	SLC26A11	151	FLJ14387	3.74264
	OSBPL2	184	FLJ42180	3.73682
	TIMM44	452	FLJ82160	3.73546
	LOC440896 ; LOC100996885	163	FLJ45355	3.73537
	ATAD3C	411	FLJ34599	3.73007
	CATSPER2	63	FLJ83331	3.73007
	OCIAD2	154	FLJ50823	3.72374
	MBD3L1	194	FLJ09014	3.71198
	C20orf166AS1	134	FLJ30313	3.70176
	SUCLG1	333	FLJ93802	3.69806
	UPF1	180	FLJ43809	3.69756
	COQ10B	238	FLJ13448	3.68975
	PRR20A ; PRR20B ; PRR20C ; PRR20D ; PRR20E	221	FLJ40296	3.68614
	KLHL23 ; PHOSPHO2KLHL23	558	FLJ33334	3.68233
	HCLS1	209	FLJ54279	3.68062
	B3GNT4	353	FLJ38427	3.67841
	SNAP47	401	FLJ30071	3.67285
	ZBP1	224	FLJ46548	3.66703
	ZIC4	193	FLJ44632	3.66585
	ATP5E	51	FLJ96556	3.66389
	BPI	487	FLJ96367	3.66121
	TMEM209	561	FLJ90251	3.65639
	LOC100131094	238	FLJ44107	3.65394
	LOC100506504	263	FLJ14128	3.64813
	IP6K2	188	FLJ52851	3.64762
	PC	1178	FLJ81881	3.64754
	MAPK1IP1L	164	FLJ21927	3.64667
	MED30	178	FLJ81827	3.64428
	MAU2	167	FLJ46148	3.62923
	CCDC64	244	FLJ55282	3.62632
	CNTD2	155	FLJ13265	3.62416
	MRPL11	192	FLJ81746	3.62223
	OSBPL5	790	FLJ51506	3.62212
	ANKRD20A19P	259	FLJ45359	3.61859
	PNRC1	327	FLJ26536	3.61698
	LINC00301	95	FLJ80860	3.61663
	LEPREL2	104	FLJ39452	3.61614
	RRAGC	399	FLJ85604	3.61473
	KIAA1683	559	FLJ38446	3.61383
	ANAPC10	185	FLJ80998	3.59365
	ZNF396	333	FLJ31213	3.5919
	PPIL2	282	FLJ45326	3.5876
	FOXK1	190	FLJ14977	3.58522
	PROX2	250	FLJ36749	3.58522
	FASTK	549	FLJ80069	3.5805
	ZC4H2	176	FLJ53717	3.57543
	CHCHD1	118	FLJ81940	3.5662
	BGN	344	FLJ35704	3.56497
	ZNF295AS1	137	FLJ30605	3.56377
	AIFM3	168	FLJ44969	3.559
	HIGD2A	106	FLJ80943	3.55846
	ACAT2	426	FLJ53975	3.55704
	MVD	400	FLJ81605	3.55703
	SIRT3	134	FLJ90511	3.55423
	CENPT	143	FLJ43376	3.55185
	C6orf203	240	FLJ34245	3.54963
	ERP27	273	FLJ32115	3.54851
	ANKRD36B	239	FLJ90089	3.54762
	RNF6	685	FLJ92781	3.53874
	SOX15	233	FLJ84621	3.53142
	LOC100509378	193	FLJ39739	3.53056
	STXBP2	142	FLJ40681	3.53035
	C3orf22	102	FLJ40522	3.52454
	KIAA0895	266	FLJ50007	3.52423
	CCDC115	104	FLJ42414	3.52381
	ARAF	606	FLJ80031	3.52131
	NFKBIE	194	FLJ27229	3.51872
	FOSL2	122	FLJ23306	3.50417
	AKD1	310	FLJ25791	3.50193
	NNAT	81	FLJ92350	3.50122
	AVP	193	FLJ82464	3.5004
	CCDC114	353	FLJ46265	3.49464
	C16orf95	158	FLJ22477	3.49225
	SIRT2	127	FLJ16468	3.48987
	SPATA31D3	361	FLJ44082	3.48949
	YEATS4	227	FLJ10551	3.48938
	ABR	396	FLJ45954	3.48749
	MEF2BNBMEF2B ; MEF2B	297	FLJ32648	3.4873
	NDUFS5	106	FLJ92475	3.48541
	MDGA1	242	FLJ33358	3.4851
	PIGA	169	FLJ40728	3.48358
	ABLIM3	101	FLJ25603	3.48272
	PRMT8	167	FLJ23133	3.48272
	C9orf89	228	FLJ33154	3.47778
	ALKBH6	154	FLJ52298	3.47507
	RFNG	290	FLJ56340	3.46783
	KRTCAP2	110	FLJ14105	3.46638
	NR0B2	257	FLJ82118	3.46205
	AGPAT1	173	FLJ31784	3.45714
	SDHD	159	FLJ91040	3.45593
	URGCP	922	FLJ95100	3.44979
	RPL35A	110	FLJ22889	3.44925
	KCP	294	FLJ33365	3.44696
	WNT11	354	FLJ94134	3.44148
	SFI1	250	FLJ39685	3.43875
	SAYSD1	183	FLJ11101	3.43826
	LINC00528	170	FLJ40542	3.42712
	PPME1	161	FLJ41294	3.42698
	CYP11B1	153	FLJ36771	3.42421
	TRIM21	475	FLJ81065	3.4229
	INTS7	962	FLJ12447	3.4216
	CCDC26	109	FLJ81203	3.42158
	FAM74A4 ; FAM74A6	123	FLJ45202	3.42021
	DGCR8	146	FLJ37062	3.41713
	UBE2G2	128	FLJ90662	3.41597
	TPGS1	176	FLJ43412	3.4132
	TSEN54	197	FLJ40264	3.40405
	B4GALT3	393	FLJ84977	3.4039
	GPC1	287	FLJ38078	3.40385
	SFXN2	186	FLJ31149	3.4
	TC2N	426	FLJ44395	3.39452
	GORAB	394	FLJ11752	3.39335
	SCARF1	503	FLJ35537	3.39077
	CFC1	223	FLJ96362	3.38801
	LOC105369246	237	FLJ44904	3.38499
	KGFLP1	125	FLJ20444	3.38498
	TP53I13	151	FLJ35711	3.38265
	NFIL3	462	FLJ94618	3.37515
	PDK4	411	FLJ80169	3.3732
	FAM50B	325	FLJ81545	3.37068
	GIPC1	364	FLJ12523	3.3675
	LOC102723566	195	FLJ33157	3.36591
	MAPK10	277	FLJ33161	3.35977
	TEX33	195	FLJ81357	3.35448
	MAVS	148	FLJ41962	3.35442
	MRGPRGAS1	158	FLJ36102	3.35151
	WNT6	365	FLJ80202	3.35076
	NT5C	201	FLJ20412	3.3478
	P4HB	106	FLJ91195	3.34133
	CCL3L1 ; CCL3L3	93	FLJ80277	3.33917
	SEC61B	96	FLJ80582	3.33838
	WDR90	465	FLJ16728	3.33731
	ZNF569	618	FLJ16462	3.337
	ORMDL2	153	FLJ94709	3.33122
	EPB42	691	FLJ50805	3.33015
	FAM210B	192	FLJ91259	3.32999
	TIRAP	221	FLJ42305	3.32825
	RERG	199	FLJ94515	3.32554
	SMOC2	446	FLJ32138	3.31952
	BHMT	203	FLJ50349	3.31886
	ADM2	232	FLJ33316	3.31824
	EP400 ; EP400NL	345	FLJ40401	3.31807
	NDUFS7	206	FLJ34304	3.31717
	LINC00602	234	FLJ36797	3.31108
	RPS6KL1	255	FLJ30238	3.30976
	RANBP1	181	FLJ40340	3.30632
	TUBGCP4	254	FLJ45374	3.30062
	C8orf60	160	FLJ12193	3.29916
	LOC644249 ; LOC101059935	273	FLJ25091	3.29626
	AMOTL1	543	FLJ36380	3.28537
	ADAMTSL4 ; LOC100996516	256	FLJ13544	3.27735
	C9orf78	115	FLJ39652	3.27697
	TRIB3	358	FLJ23292	3.27459
	NCOR2	148	FLJ25011	3.27445
	CIDEA	253	FLJ82137	3.26593
	BTG3	296	FLJ81892	3.25447
	VASH1	365	FLJ83715	3.2535
	CCDC78	229	FLJ32616	3.24921
	ZNF839	811	FLJ36023	3.24543
	MAFG	162	FLJ81899	3.23876
	NR4A1	193	FLJ91180	3.2348
	PAQR7	346	FLJ81495	3.23475
	WDR70	103	FLJ38337	3.23242
	LOC100996571	161	FLJ43348	3.22501
	RNF182	247	FLJ96594	3.22458
	C7orf23	118	FLJ94408	3.22277
	NUDT6	147	FLJ52144	3.22277
	PTPRF	608	FLJ45567	3.2205
	NDUFB6	128	FLJ80432	3.21655
	BPIFB1	160	FLJ46086	3.21483
	CCDC89	374	FLJ38159	3.21426
	NUDT16L1	247	FLJ35323	3.20858
	SRSF2	122	FLJ44468	3.20794
	ABCC5	208	FLJ82816	3.20767
	IL36RN	155	FLJ80273	3.20683
	FGFBP1	234	FLJ81724	3.20651
	FLJ32756	177	FLJ32756	3.20317
	H2AFV	114	FLJ13911	3.2009
	CDK3	333	FLJ39785	3.20039
	C2orf53	412	FLJ82272	3.19668
	ATPBD4	165	FLJ43027	3.19512
	DSP	185	FLJ26719	3.19428
	C17orf107	190	FLJ46558	3.19365
	LOC152217	99	FLJ41024	3.19356
	GPLD1	176	FLJ83089	3.19153
	LOC284837	302	FLJ46757	3.19022
	FRMPD2 ; FRMPDP2 ; FRMPD2P1	320	FLJ53782	3.18951
	CPLX2	184	FLJ52864	3.18866
	C8orf56	105	FLJ83199	3.18854
	ZNF793	374	FLJ16527	3.18753
	LZTS2	328	FLJ40678	3.1872
	COQ5	246	FLJ25048	3.18713
	DPM1	260	FLJ81804	3.187
	NEK3	506	FLJ80104	3.18272
	IQCK	101	FLJ36575	3.18236
	NRBP2	169	FLJ36698	3.18236
	RPL10	214	FLJ27072	3.18185
	SLAIN1	305	FLJ30046	3.17805
	SIVA1	166	FLJ46871	3.17759
	FAM220A	259	FLJ35837	3.17729
	SHROOM3	186	FLJ46038	3.17575
	CDCA8	280	FLJ12042	3.17572
	HIPK4	541	FLJ32818	3.17521
	SGOL1	292	FLJ82612	3.17397
	SUPT4H1	135	FLJ26247	3.17282
	MARC2	335	FLJ83468	3.17036
	GBA2	172	FLJ33048	3.16908
	HMP19	171	FLJ92679	3.16493
	G3BP1	466	FLJ92947	3.16114
	NAP1L6	107	FLJ33596	3.16088
	PIP5KL1	191	FLJ81356	3.1577
	BEND5	421	FLJ83999	3.15012
	LOC100996770	123	FLJ16124	3.14914
	LIG1	919	FLJ94941	3.14628
	SWSAP1	229	FLJ35119	3.14627
	HEYL	328	FLJ84852	3.14376
	WDR90	251	FLJ36290	3.14328
	PAQR6	176	FLJ30120	3.13659
	PARVB	364	FLJ94603	3.13436
	ZKSCAN4	198	FLJ32136	3.13341
	CH507-42P11.6	161	FLJ46587	3.13154
	SH3GLB1	365	FLJ11092	3.12986
	ACP2	96	FLJ40307	3.12904
	COPS7B	171	FLJ44352	3.12857
	ADORA2AAS1	159	FLJ34651	3.12381
	GNAO1	354	FLJ31446	3.12335
	RASL12	266	FLJ95822	3.12076
	EIF4E2	245	FLJ12456	3.11643
	C9orf106	232	FLJ35269	3.11634
	SIAH2	324	FLJ83477	3.11545
	COX20	118	FLJ43269	3.11193
	IGF2BP3	579	FLJ82379	3.10709
	PXDC1	231	FLJ75961	3.10529
	C9orf24	157	FLJ37432	3.10526
	C16orf86	223	FLJ41802	3.10433
	SEMA7A	666	FLJ92552	3.10131
	NPM2	214	FLJ36948	3.10099
	C19orf54	170	FLJ41131	3.09851
	PARVA	182	FLJ12254	3.09829
	AP1G1	351	FLJ55047	3.09416
	ITFG3	540	FLJ32603	3.0859
	RNF213	187	FLJ46021	3.08397
	SKA2	121	FLJ31911	3.08226
	RANBP1	165	FLJ37091	3.08106
	TBC1D28	210	FLJ40244	3.07998
	CD69	199	FLJ80801	3.07637
	ZNF843	348	FLJ76500	3.07022
	SMTN	249	FLJ55010	3.06317
	LOC100506422	141	FLJ16323	3.06308
	RPL36	105	FLJ92263	3.06167
	C21orf67	218	FLJ82270	3.06112
	PLLP	182	FLJ94548	3.05803
	PTK7	120	FLJ36109	3.05721
	SPSB4	273	FLJ31805	3.05687
	THEM4	240	FLJ95750	3.05679
	SIGLECL1	197	FLJ40235	3.0555
	PDZD3	386	FLJ34647	3.05526
	ARGLU1	223	FLJ54293	3.05364
	C1orf170	676	FLJ41861	3.05344
	ERVV1	224	FLJ32214	3.05198
	KIAA0284	203	FLJ34661	3.05117
	ZNF395	513	FLJ11188	3.04962
	ANKRD11	334	FLJ36443	3.04648
	C11orf72	251	FLJ90834	3.04617
	ZNF444	296	FLJ40000	3.04377
	CITED2	270	FLJ80990	3.04223
	ALG13	954	FLJ50394	3.04201
	SOBP	268	FLJ10159	3.0418
	SPATA17	361	FLJ25725	3.04088
	ZCCHC12	402	FLJ16123	3.0384
	TMEM55A	257	FLJ94392	3.03772
	SPOP	374	FLJ93086	3.03753
	SLFN12	578	FLJ10260	3.03524
	TRIM31	425	FLJ81974	3.03344
	IARS	162	FLJ25191	3.03175
	TMED4	211	FLJ53032	3.02888
	LOC100130236	153	FLJ46360	3.02758
	MIIP	388	FLJ13958	3.02713
	PTPLA	288	FLJ81062	3.02423
	TRIM14	222	FLJ40161	3.02195
	PYROXD2	135	FLJ41392	3.01809
	TNFSF15	251	FLJ75718	3.01194
	ENAH	467	FLJ38927	3.01021
	JDP2	163	FLJ82308	3.00946
	PPDPF	114	FLJ21046	3.00915
	IQCF3	154	FLJ32870	3.00889
	FLJ40288	150	FLJ40288	3.00836
	SIT1	151	FLJ36474	3.00834
	SCML4	356	FLJ36252	3.00441
	PIP4K2C	265	FLJ91247	3.00317
	FGD2	180	FLJ39911	3.00244
	Average signal of Human IgG: 19372.9
	Average signal of Venus: 310.2

## Sheet: Table.S4
	Supplemental Table.4 Clinical characteristics and symptoms of PASC Patients (n = 139)
	No.	Age (year)	Gender (Male: M, Female: F)	Days after onset of COVID-19	Days after awareness of sequelae	Fatigue	Fever	Headache	Body pain	Dyspnea	Cough	Palpitations	Loss of appetite	Insomnia	Depressive symptom	Brain fog	Hair loss	Loss of smell	Loss of taste
	1	44	F	184	0	+	-	-	-	+	-	+	-	+	-	+	-	-	-
	2	61	F	284	284	+	+	+	+	+	+	+	+	+	+	+	+	+	+
	3	51	F	424	423	+	+	+	+	+	-	+	+	+	-	+	+	+	+
	4	57	F	78	78	+	+	+	+	+	+	+	-	+	+	+	+	+	+
	5	51	F	566	566	+	-	-	-	+	+	-	-	+	+	+	+	+	-
	6	51	F	566	460	+	+	+	-	+	-	-	+	-	+	+	-	-	-
	7	29	F	219	203	+	-	-	-	-	-	+	-	+	-	-	-	-	-
	8	52	M	268	244	+	-	+	+	-	-	-	+	+	+	+	+	-	-
	9	59	F	99	99	+	-	-	-	+	-	+	-	+	+	+	-	-	-
	10	42	F	92	81	+	+	+	+	+	+	+	+	+	+	+	+	+	-
	11	29	F	262	249	+	-	-	-	-	-	-	-	-	+	-	+	-	-
	12	43	F	124	124	+	-	+	+	-	-	+	-	+	+	+	-	-	-
	13	36	F	283	163	+	+	+	+	+	-	+	-	+	+	+	+	-	-
	14	42	M	102	102	+	+	-	+	+	+	-	-	+	+	+	+	-	-
	15	54	F	468	467	+	-	+	+	-	-	+	-	+	+	+	+	-	-
	16	33	F	594	580	+	-	+	+	-	-	-	-	+	+	+	-	-	-
	17	51	F	456	87	+	-	+	+	+	-	+	+	-	+	+	-	+	+
	18	45	M	438	424	+	+	+	+	+	-	+	-	+	+	+	-	+	-
	19	48	F	462	456	+	+	+	-	+	-	+	-	+	-	+	-	-	-
	20	53	F	77	61	+	-	-	+	+	+	-	+	+	+	+	-	-	-
	21	36	F	727	706	+	-	-	+	-	-	-	-	-	-	-	-	-	-
	22	32	F	680	638	+	-	+	+	-	-	-	+	+	+	+	-	+	+
	23	66	M	698	0	+	-	+	+	+	+	+	+	+	+	+	+	-	-
	24	53	F	663	0	+	-	+	+	-	-	-	-	+	+	+	-	-	-
	25	51	M	715	691	+	-	+	+	-	-	-	-	+	-	+	+	-	-
	26	49	F	425	0	+	-	+	+	-	-	-	+	+	+	-	-	-	-
	27	51	F	675	312	+	+	+	+	+	-	+	-	+	+	+	+	-	-
	28	43	M	541	526	+	+	+	+	+	+	+	+	+	-	+	-	+	+
	29	39	F	485	477	+	-	-	+	+	+	+	-	-	+	+	+	+	-
	30	33	M	157	144	+	-	+	-	-	-	+	-	+	+	+	+	-	-
	31	57	F	460	448	+	-	+	+	+	-	+	+	+	+	-	+	-	-
	32	42	F	137	108	+	+	+	-	-	+	+	-	-	-	+	+	-	-
	33	53	F	682	670	+	-	-	+	+	+	+	-	+	+	+	+	-	-
	34	42	F	124	105	+	-	-	-	+	-	+	-	-	-	-	-	-	-
	35	29	M	140	126	+	-	+	-	+	-	-	-	-	-	+	-	-	-
	36	45	F	491	478	+	-	-	+	+	-	+	-	-	+	+	+	-	-
	37	59	F	103	96	+	+	+	+	-	-	+	-	+	+	+	+	-	-
	38	62	F	87	79	+	+	+	-	-	-	-	-	-	-	-	-	-	-
	39	64	M	472	469	+	-	+	-	+	-	-	-	+	+	+	+	-	-
	40	32	F	455	283	+	-	+	-	-	-	-	-	+	+	+	-	-	-
	41	45	F	116	87	+	-	+	-	-	-	-	-	+	+	+	+	-	-
	42	28	F	300	288	+	+	+	+	+	-	+	-	+	-	+	-	-	-
	43	48	M	232	204	+	+	+	-	-	-	-	-	+	-	+	+	-	-
	44	26	F	477	446	+	+	-	+	+	-	-	+	+	+	+	+	-	-
	45	60	F	291	239	+	-	+	+	+	-	+	+	+	+	+	+	-	+
	46	46	M	110	100	+	+	+	+	+	+	-	-	+	+	+	+	-	-
	47	43	M	494	472	+	-	-	-	+	-	+	-	-	+	+	-	-	-
	48	38	F	315	305	+	+	+	+	+	-	+	+	-	+	+	-	-	-
	49	49	F	307	289	+	-	+	+	-	-	-	-	-	+	+	-	+	+
	50	49	F	738	731	+	-	+	+	-	-	-	+	+	+	+	-	-	-
	51	50	F	597	211	+	-	+	+	-	+	+	-	+	+	+	+	-	-
	52	61	F	90	25	+	-	+	+	+	+	+	+	+	-	+	-	-	-
	53	55	F	464	441	+	-	-	-	-	-	-	-	+	-	+	-	+	+
	54	36	F	195	190	+	-	+	+	+	-	+	-	-	+	+	+	-	-
	55	39	F	736	722	+	+	+	+	+	-	+	+	+	+	+	+	+	+
	56	32	F	134	121	+	-	+	-	-	-	-	-	-	+	+	+	-	-
	57	61	M	658	652	+	-	+	+	+	+	+	-	-	-	+	-	-	-
	58	42	M	482	457	+	-	-	-	+	+	-	-	-	+	-	-	-	-
	59	55	F	317	304	+	-	+	+	-	-	+	-	+	+	+	-	-	+
	60	43	F	272	231	+	-	+	+	+	-	+	+	-	+	+	-	-	-
	61	51	F	492	482	+	+	+	+	+	+	+	+	+	+	+	+	+	+
	62	32	M	448	124	+	-	-	-	-	-	-	-	-	-	+	-	-	-
	63	41	F	523	511	+	+	-	-	+	-	-	-	-	-	+	-	+	-
	64	54	M	526	336	-	-	-	-	-	-	-	-	-	-	-	-	+	-
	65	34	F	697	628	+	+	+	+	+	-	-	+	+	+	+	+	-	-
	66	52	F	1045	1035	+	+	+	+	+	+	+	+	+	+	+	+	-	-
	67	26	M	208	199	+	+	+	+	-	-	-	-	+	+	+	+	-	-
	68	28	F	479	456	+	-	+	-	-	-	-	-	+	+	+	+	-	-
	69	45	F	853	456	+	-	-	-	-	-	-	-	+	+	-	-	-	-
	70	36	F	502	473	+	-	-	+	+	-	-	+	-	+	+	+	+	+
	71	65	M	687	669	+	+	+	+	+	+	+	+	+	+	+	-	-	-
	72	56	M	304	290	+	+	+	+	+	+	+	+	+	+	+	+	-	-
	73	50	M	308	295	+	+	+	+	+	+	+	+	+	+	+	-	-	-
	74	50	F	294	294	+	+	+	+	+	-	+	+	+	+	+	+	-	-
	75	39	F	116	99	+	-	+	-	+	-	-	-	+	+	+	+	-	-
	76	26	F	142	121	+	-	+	-	+	-	-	-	-	-	+	+	-	-
	77	37	F	145	142	+	+	+	+	+	+	-	-	-	+	-	+	-	-
	78	41	F	92	81	+	-	-	+	+	-	-	-	+	-	-	-	-	-
	79	61	F	140	130	+	-	-	-	+	-	+	-	-	+	+	-	-	-
	80	31	F	204	185	+	-	+	+	-	+	+	+	+	+	+	+	-	-
	81	37	F	130	118	+	+	+	+	+	-	+	+	+	+	+	-	-	+
	82	32	F	321	311	+	+	-	+	-	+	-	+	+	+	+	-	+	+
	83	27	F	110	93	+	+	+	+	+	-	+	-	+	+	+	-	-	-
	84	42	F	238	232	+	-	+	+	-	-	-	+	-	+	+	-	-	-
	85	29	F	312	302	+	-	+	-	-	-	-	-	-	+	+	-	-	-
	86	39	M	494	476	+	+	+	+	+	+	+	+	+	+	+	+	+	+
	87	38	M	230	220	+	-	+	+	-	-	-	-	+	+	+	-	-	-
	88	40	M	479	464	+	+	+	+	+	+	+	+	+	+	+	+	-	-
	89	60	F	151	140	+	-	-	-	-	-	-	+	+	+	+	-	-	-
	90	55	F	496	496	+	+	+	+	+	+	+	+	+	+	+	+	+	+
	91	76	F	316	305	+	+	+	+	+	-	+	+	+	+	+	+	+	+
	92	52	F	345	271	+	-	-	+	+	-	-	+	+	+	+	+	-	-
	93	53	F	501	457	+	+	+	+	+	-	+	+	+	+	+	-	-	-
	94	35	F	456	441	+	-	+	-	-	-	-	-	-	+	+	+	-	-
	95	38	M	250	225	+	+	+	+	+	-	+	+	+	+	+	-	-	-
	96	50	F	480	448	+	-	+	+	+	-	-	+	+	+	+	+	-	-
	97	22	F	489	470	+	-	-	+	-	-	-	+	+	+	+	-	-	+
	98	23	M	490	490	+	-	+	-	+	+	+	+	+	+	+	+	-	-
	99	48	M	596	399	+	-	+	+	+	-	+	-	+	-	+	+	-	-
	100	37	F	344	337	+	+	+	-	+	-	+	+	+	-	-	-	-	-
	101	50	F	508	475	+	-	+	-	-	-	-	-	+	-	-	+	-	-
	102	38	F	664	632	-	-	+	+	+	+	+	+	+	-	+	+	-	-
	103	46	F	242	213	+	-	-	-	-	-	-	-	-	+	+	-	-	-
	104	34	F	776	763	+	-	+	-	+	-	-	-	-	+	+	-	+	-
	105	53	M	599	585	+	+	+	+	+	-	-	+	+	+	+	+	+	+
	106	61	F	615	568	+	-	+	+	+	+	+	+	+	+	+	+	+	+
	107	32	M	147	138	+	-	+	-	+	+	+	+	+	-	+	-	-	-
	108	29	F	517	294	+	-	-	+	+	-	+	+	+	-	+	+	-	-
	109	46	F	466	447	+	-	-	-	-	-	-	-	-	+	-	-	+	+
	110	26	M	184	165	+	-	+	+	+	+	+	+	+	+	+	+	-	+
	111	67	F	753	727	+	-	+	+	+	+	+	-	+	+	+	-	+	+
	112	23	M	242	228	-	-	-	+	+	-	-	+	-	+	+	-	-	-
	113	37	F	338	320	+	-	+	+	+	-	+	-	+	+	+	+	+	+
	114	53	F	499	469	+	+	+	+	+	-	+	+	+	+	+	+	-	-
	115	49	F	547	525	+	+	-	+	+	+	+	+	-	+	+	+	+	-
	116	41	F	266	256	+	-	+	+	+	-	-	-	+	+	+	+	-	-
	117	29	M	312	305	+	-	+	-	+	-	+	+	+	+	+	-	-	+
	118	26	F	357	337	+	-	+	-	-	-	-	+	-	+	+	-	-	-
	119	60	F	703	692	+	-	-	+	+	-	+	+	+	+	+	-	+	+
	120	45	F	333	311	+	+	+	+	+	+	+	+	+	+	+	+	-	-
	121	37	F	620	607	+	-	+	+	+	-	+	-	+	+	+	+	-	-
	122	37	F	892	766	-	-	+	-	+	-	-	-	-	-	-	-	+	-
	123	58	M	734	725	-	-	-	-	-	+	-	-	+	-	-	+	+	+
	124	47	F	652	619	+	-	-	+	+	-	+	-	+	+	+	-	+	+
	125	42	M	174	156	+	+	+	+	+	+	+	-	+	+	+	-	-	-
	126	45	F	166	166	+	-	+	+	+	-	+	+	+	+	+	+	-	-
	127	33	F	889	847	-	-	+	-	-	-	-	-	-	-	-	-	-	-
	128	58	F	512	497	-	-	+	-	+	-	-	-	-	+	+	-	-	-
	129	33	F	690	266	+	+	+	+	+	-	+	-	+	+	+	-	-	-
	130	55	F	637	630	+	-	+	-	+	-	+	+	+	+	+	+	-	-
	131	58	F	54	41	+	+	+	-	+	-	+	+	+	+	+	-	-	-
	132	53	F	309	287	+	+	+	+	+	-	+	+	+	+	+	+	-	-
	133	41	F	695	317	+	-	+	-	-	-	-	-	+	-	-	-	-	-
	134	47	F	256	238	+	-	+	+	+	-	+	+	+	+	+	+	+	+
	135	50	M	513	483	+	+	+	+	-	-	-	-	+	+	+	+	-	-
	136	33	F	110	102	+	-	+	-	+	-	-	-	-	+	+	-	-	-
	137	26	F	507	485	+	+	+	+	+	-	+	+	+	+	+	+	-	+
	138	43	F	492	482	+	-	+	+	+	+	-	-	-	+	+	+	+	+
	139	40	F	348	328	+	-	-	+	+	-	-	-	-	-	-	-	-	-

## Sheet: Table.S5
	Supplemental Table.5 Clinical characteristics of non-PASC Patients (n=40)
	No.	Age (year)	Gender (Male: M, Female: F)	Days after onset of COVID-19
	1	57	F	202
	2	54	F	ND
	3	56	F	458
	4	51	F	562
	5	48	F	ND
	6	47	F	ND
	7	47	F	427
	8	48	F	ND
	9	45	F	ND
	10	50	F	ND
	11	42	F	392
	12	61	M	ND
	13	40	F	ND
	14	60	M	160
	15	39	F	ND
	16	44	M	898
	17	46	F	308
	18	36	F	ND
	19	47	F	ND
	20	52	F	ND
	21	56	M	ND
	22	37	M	ND
	23	34	M	ND
	24	46	M	660
	25	46	F	ND
	26	50	M	ND
	27	34	M	ND
	28	41	M	414
	29	42	F	ND
	30	42	M	ND
	31	33	F	ND
	32	54	F	77
	33	39	F	558
	34	44	M	ND
	35	39	F	ND
	36	48	F	ND
	37	50	F	408
	38	58	F	382
	39	39	F	ND
	40	33	M	401
	ND: not determined

## Sheet: Table.S6
	Supplemental Table.6 Clinical characteristics of Healthy Controls (HC, n=100)
	No.	Age (year)	Gender (Male: M, Female: F)
	1	40	M
	2	44	M
	3	28	M
	4	24	F
	5	43	M
	6	47	F
	7	29	F
	8	36	F
	9	43	F
	10	31	M
	11	24	F
	12	27	F
	13	43	M
	14	26	F
	15	27	F
	16	25	F
	17	29	F
	18	29	F
	19	49	F
	20	26	F
	21	36	F
	22	33	M
	23	45	F
	24	23	F
	25	23	F
	26	24	F
	27	28	F
	28	26	F
	29	33	F
	30	46	F
	31	29	F
	32	31	F
	33	27	M
	34	35	F
	35	34	M
	36	46	M
	37	40	M
	38	40	M
	39	41	F
	40	34	M
	41	40	M
	42	48	F
	43	43	F
	44	45	M
	45	40	F
	46	23	F
	47	45	F
	48	33	M
	49	43	F
	50	40	F
	51	44	F
	52	49	M
	53	45	M
	54	37	M
	55	40	M
	56	40	M
	57	35	M
	58	30	M
	59	33	M
	60	32	M
	61	41	M
	62	39	M
	63	41	M
	64	48	F
	65	28	M
	66	40	M
	67	38	M
	68	39	F
	69	43	F
	70	37	F
	71	47	F
	72	40	M
	73	42	F
	74	39	F
	75	27	M
	76	40	F
	77	45	F
	78	40	M
	79	27	F
	80	29	F
	81	25	F
	82	29	F
	83	26	F
	84	25	F
	85	29	F
	86	24	F
	87	40	F
	88	45	F
	89	38	M
	90	31	F
	91	43	F
	92	37	F
	93	32	M
	94	33	M
	95	35	M
	96	37	M
	97	33	F
	98	37	F
	99	45	F
	100	35	F

## Sheet: Table.S7
	Supplemental Table.7 Demographic characteristics of the patients who participated in this study.
			HC (n = 100)	non-PASC (n = 40)	PASC (n = 139)	p-value
	Age (year), median (IQR)		37 (29.0-41.25)	46 (39.8-50.3)	44 (36.0-52.5)	HC vs. non-PASC: 0.296 a
						HC vs. PASC: <0.001 a
						non-PASC vs. PASC: <0.001 a
	Gender, n (%)	Male	39 (39)	13 (32.5)	33 (23.7)	HC vs. non-PASC: 0.562 b
		Female	61 (61)	27 (67.5)	105 (75.5)	HC vs. PASC: 0.015 b
		Missing data	0 (0)	0 (0)	1 (0.7)	non-PASC vs. PASC: 0.307 b
	Period of sample collection (Days), median (IQR)	After onset of COVID-19	-	408.0 (345.0-508.0) c	438.0 (224.5-533.5)	0.9219
		After awareness of sequelae	-	-	305.0 (164.0-477.5)
	a p-values were calculated by Mann-Whitney U test.
	b Gender distribution was compared between groups using Fisher's exact test.
	c Data were not determinded in 25 out of 40 cases.

## Sheet: Table.S8
	Supplemental Table.8 Unadjusted and multivariate-adjusted autoantibody levels among HC, Non-PASC, and PASC Groups
			Median (IQR)
			Unadjusted	Multivariable Adjusted
	FBXO2	HC (n = 100)	0.32 (0.20-0.51)	0.36 (0.24-0.55)
		non-PASC (n = 40)	0.39 (0.25-0.58)	0.39 (0.21-0.55)
		PASC (n = 139)	0.61 (0.48-0.89)	0.63 (0.47-0.85)
	AGPAT1	HC (n = 100)	0.21 (0.11-0.36)	0.24 (0.16-0.37)
		non-PASC (n = 40)	0.27 (0.13-0.38)	0.27 (0.12-0.39)
		PASC (n = 139)	0.24 (0.13-0.39)	0.24 (0.14-0.40)
	TRIM21	HC (n = 100)	0.43 (0.27-0.74)	0.49 (0.32-0.81)
		non-PASC (n = 40)	0.60 (0.33-1.03)	0.58 (0.32-1.13)
		PASC (n = 139)	0.45 (0.26-0.75)	0.48 (0.26-0.82)
	ANAPC10	HC (n = 100)	0.22 (0.12-0.34)	0.24 (0.14-0.36)
		non-PASC (n = 40)	0.25 (0.16-0.51)	0.25 (0.16-0.50)
		PASC (n = 139)	0.23 (0.15-0.39)	0.24 (0.15-0.39)
	PITX2	HC (n = 100)	0.26 (0.18-0.37)	0.29 (0.21-0.43)
		non-PASC (n = 40)	0.27 (0.19-0.46)	0.22 (0.16-0.36)
		PASC (n = 139)	0.76 (0.52-1.07)	0.70 (0.50-1.04)
	The multivariable adjusted values were obtained through multiple regression analysis with adjustment for age and sex as covariates.

## Sheet: Table.S9
	Supplemental Table.9 Sensitivity and specificity values of FBXO2 and PITX2 autoantibodies at different cutoff thresholds (Youden index and 90% specificity)
		FBXO2		PITX2
		PASC vs. HC	PASC vs. non-PASC	PASC vs. HC	PASC vs. non-PASC
	AUC [95%CI]	0.786 [0.73-0.85]	0.762 [0.67-0.86]	0.866 [0.82-0.91]	0.891 [0.83-0.95]
	Youden index
	Cut-off value	0.3902	0.3095	0.4973	0.3409
	Sensitivity% [95%CI]	90.7 [84.7-94.5]	97.8 [93.9-99.4]	76.3 [68.5-82.6]	92.1 [86.4-95.5]
	Specificity% [95%CI]	55.0 [45.2-64.4]	45.0 [30.7-60.2]	86.0 [77.9-91.5]	75.0 [57.2-83.9]
	Sensitivity%+Specificity%-1	144.65	141.8	161.3	166.1
	original cutoff (Specificity 90%)
	Cut-off value	0.7562	0.6999	0.6371	0.6382
	Sensitivity% [95%CI]	33.8 [26.5-42.0]	40.3 [32.5-48.6]	60.4 [52.1-68.2]	60.4 [52.1-68.2]
	Specificity% [95%CI]	90.0 [82.6-94.5]	90.0 [77.0-96.0]	90.0 [82.6-94.5]	90.0 [77.0-96.0]
	Sensitivity%+Specificity%-1	122.81	129.29	149.43	149.43

## Sheet: Table.S10
	Supplemental Table.10 Bonferroni-corrected (α=0.05/14) associations between PASC symptoms and autoantibody levels
	Symptoms		N (%)	FBXO2			PITX2
				Median	p-value*		Median	p-value*
	Fatigue	−	7 (5.0)	0.570979	0.4931		0.610121	0.1645
		+	132 (95.0)	0.632614			0.705136
	Fever	−	89 (64.0)	0.596993	0.0715		0.681301	0.0408
		+	50 (36.0)	0.73061			0.830164
	Headache	−	36 (25.9)	0.59532	0.3107		0.635642	0.1168
		+	103 (74.1)	0.659001			0.730466
	Body pain	−	48 (34.5)	0.58087	0.0557		0.608934	0.0886
		+	91 (65.6)	0.665404			0.752502
	Dyspnea	−	45 (32.4)	0.530927	<0.001		0.551725	0.1029
		+	94 (67.6)	0.752307			0.666311
	Cough	−	101 (72.7)	0.598609	0.2037		0.693511	0.1826
		+	38 (27.3)	0.718027			0.759599
	Palpitations	−	63 (45.3)	0.601549	0.5255		0.606539	0.0358
		+	76 (54.7)	0.632614			0.751539
	Loss of appetite	−	77 (55.1)	0.570979	0.0164		0.658809	0.0071
		+	62 (44.9)	0.707593			0.797823
	Insomnia	−	40 (28.8)	0.650806	0.7126		0.671361	0.7757
		+	99 (71.2)	0.625515			0.721215
	Depressive symptom	−	32 (23.0)	0.583986	0.9029		0.688727	0.418
		+	107 (77.0)	0.64261			0.721215
	Brain fog	−	20 (14.4)	0.557026	0.1678		0.59788	0.0386
		+	119 (85.6)	0.64261			0.721483
	Hair loss	−	68 (48.9)	0.610516	0.9281		0.676564	0.1027
		+	71 (51.1)	0.657875			0.798163
	Loss of smell	−	105 (75.5)	0.632858	0.4656		0.750966	0.1286
		+	34 (24.5)	0.570063			0.633191
	Loss of taste	−	107 (77.0)	0.632858	0.485		0.730466	0.0803
		+	32 (23.0)	0.554429			0.574086
	*p- values were adjusted for multiple comparisons using Bonferroni correction.
	Bonferroni correction was applied by adjusting the significance threshold to p < 0.0036 (0.05/14 comparisons).
